# Supplementary material for: Isolation of uracil auxotroph mutants of coral symbiont alga for symbiosis studies
Source: Sci Rep. 2018 Feb 19;8:3237. doi: 10.1038/s41598-018-21499-3 (PMC5818653; doi:10.1038/s41598-018-21499-3)
Supplement: Supplementary file 1 — Dataset 1 [file 41598_2018_21499_MOESM1_ESM.zip]

Archive with 3 entries (2 files):
- Supplementary_Table_Figs.Ishii_et_al.pdf
- __MACOSX/
- __MACOSX/._Supplementary_Table_Figs.Ishii_et_al.pdf
