# Supplementary material for: Isolation of uracil auxotroph mutants of coral symbiont alga for symbiosis studies
Source: Sci Rep. 2018 Feb 19;8:3237. doi: 10.1038/s41598-018-21499-3 (PMC5818653; doi:10.1038/s41598-018-21499-3)
Supplement: Supplementary file 2 — Dataset 2 [file 41598_2018_21499_MOESM2_ESM.zip › Supplementary_Data.Ishii_et_al.fasta]

>SSB01_ura3 (upper case, exon; lower case, intron)
ctgtccaaggtgccgctactgcaactagggccccactctgcttaaggatgtatctcggcgtacggaattttgtccagaactaatatgttgaattggggctacttgcattccaacagatgtgaaaatcatgacatcattgtggctcatagctgcttttttttttgcgtcaccaaaaatcaccgcgcatcaccatactgcggggacccggtgacccggcgattcgtcgccATGAGCTTCTTCGAGAAGCTTACGAAACGGGCCAAGGAgatagacactaggctttttgattatcagaatctgaacaacctccaaaaccaagctgttttttttgagcagaaaataagatgattccataaaggtcaaggccgggcttattaaccaacagcatttaattgataaagccttacgtttctgttttttttgggtgaaggttgaggggttttggtgaaggttgaggggtttggagttgttatttgattgtactctatacctgtgtctctcgaaaaactcttgacctccatgaatgttacacttttctttggtctgaaagagaacttacttctcatccaaaattctggctttaatggaattactggtactttcatgaccagttgaccacgtgagcgaaaccagagcgccaaaactcctcactagggcttggatgatgaaatatGATAGtttttttttggttcaagaaatatgttttttgaaaataccaagcaatattttggcaggttaccccaaaaattcattttttggctggcatgtcttgtttgactaagttggtgcactttctcagtctttctgttgattgactgaggACTCTCTGCTATGTGTGGGCCTTGATCCACACAAGTCAGAGCTACAAGAAGACTCCGCAGAGGGTGCCTTTCGCTTTTGCCAGCATCTCATTGAGgagagcacttgggggtctcaagctgccaattgaagtacctgggtgtacctgcaaggtcagaaatagatggcacaaataccaaaatgattcaagaggtaggttggtaaagggtccggtttttttggccaatatgtagggactctgccatctattcttttcaatttttcacttactgtaaggtggtttgagggatgaatgagatttatatattgttgatatccttagggccaagatgtgagaagaacatagttcttgagtgtaaatcactgttactgttcctcaaaatgacctcacatcacataatcctttttttttttgggtgaatcataacgtcatggtatccgaatcagacgatgccaggctacgactcaaatttagtgggtcccccaaaactacttcacattagaggaaattcccacctggagcagcgttcccaaaaagaaaacatcttatggaacttaggacacctggggattttttttgatcaattttcttagttgaactttaccagcgcccaatttttttcgattctgttttgggttcagaaatcgctcaataatcaggggaaaacaagaaaaaacatcttgcaacaagtgacttccagggtgctgcccattcaaatccgtgggttcgcccatccgcatatcccaccccccgaaaaagaccagGAGACCAAGGATGTGGCGTGCGCCTTTAAACCCAATGCAGCCTTTTTCGAAGCTTATGGATCAGCTGGTTGGGAAGCTTTACAACGAACTTTGCAGTTGATTCCTAAAGAAATTCCgttactcggtgcataaattcggattgatgttgttcttggtgatgattgatgatgtgatgttttgaactcttgtgtattcttgtgtgttctttatatcttgatctttattgtaaagttggattgtgatgattgtgagttcaggtgtttttcgtgtcatagtatggcatagtatgactttttggatttttccgttgtatttgttgattgctttattgtcgtggcggcagatgtgcacgtgatgtttattttgggtgggtggtttggttggtagtagatggccatgccacatccccctgtttgggaaggctagggtttcaatatcagagttgctacaaccggtttgcttatggtgctaactaccatgaatcaccagcttctatttcagttattcacagcaaacctcagcaagcctaggcctagccatttcatgagtgtacccatctatttcgatatttttctttggggggtgaacctccttaaagacaaaaaaaaccgtcatctccaatgtatcaacgctgcaaaatttgttccaccgttccaacactgagAATTGTATTGGATGCAAAGCGTGGAGATATTGGATCGACAAGTGAAGCCTATGCCACCAGTGCCTTTAGTACACTTGCCTGTGATAGCATCACAGCCAGCCCATACCTAGGTttgtttgggggattgggtgggttggttggtgataggaaggagcgaggtcatgagggttattgggggatgaggtgttttagaaggtctttccaaagaaggaaattgcgagtctcgtcattttggcaaatgaggagtgttttgtttgtttctcgtcgttaattgagatgtgtgtgtagaggtgtgtttttttccaaataactacgcctttgctttgcaatctcatgatccgactggaaagtggttctccgcgttcactattttgccgaccccgttgttttttgcatgttctttctgtggaggtGGAGATGGTTTGCAACCATTTCTGAAGGATGCATCCAGAGGTGTTTGGGTCCTGTGCAAAACCTCCAACCCAGGcgccacttgtgaaagaaacatgggaatcatggctgtatgatatgagcaacgaaccaaaaaaaaatcgatttgattattcgagtcaaataagggattacaacatccacgttaaaatagtataccctccagggaactaacatatcccttcagaaaggtaggtttgaagatgtttttccttttcccaaggtaggatatgttagtttccaggagggtagtttatggaaatccccaaaaaaccagtgcaatcagatgaaacagaggttttaaaatttttgttgtgtctcaacttggcaagaaaagcagcaaagcttgatctggaatcatgtaggtgatacacccccggagtttaacagcaaaagcccctgaaaagtagtgtgtggaagattactttcctattggggtttcggtaacttttcaggggcgaactggcgaactgttaaacttcaggtgagtaactgacatcctgagtggtttttgtcatgtttccctgcattttactccctgaaaactaacatatcccctgagaattgatggttgggagtcgggagatgcaatttttcccttaaaaatggctggtaaatagtggctttgtggaagctaaccatggcgctggtgaatttttgttgggcaagtgtttcatgttttgtattgccccccccccccccnnnnnnnnnnnnnnnnnnnnnnnnnnnnnnnnnnnnnnnnnnnnnnnnnnnnnnnnnnnnnnnnnnnnnnnnnnnnnnnnnnnnnnnnnnnnnnnnnnnnnnnnnnnnnnnnnnnnnnnnnnnnnnnnnnnnnnnnnnnnnnnnnnnnnnnnnnnnnnnnnnnnnnnnnnnnnnnnnnnnnnnnnnnnnnnnnnnnnnnnnnnnnnnnnnnnnnnnnnnnnnnnnnnnnnnnnnnnnnnnnnnnnnnnnnnnnnnnnnnnnnnnnnnnnnnnnnnnnnnnnnnnnnnnnnnnnnnnnnnncccccccccccccagcttacaagggagaaaaggtgcctaggaaaagggggtgcttgaacatattttgtgaatatgtttttgtaagaaaatattggaaaagtgtgtcgattctcgcacttggatttttttatgatcataaacatttcaatgccaccccaaagttaaagaccagcattggcatcattgacataagtttgtagaatatccctttcatatctggaatgaaatgtaatccacggggcccatattctcatactagaaaatattagaatatactagaaaatcaaactatttggggctcccaaaacgcgaaaacaaatgcaattccttgttgttcaacacctcttgtgttgacaccccttggggtgtctcggactggcgatcggacaggATCTCAAGATATTCAAGCTTTGGAGCTTCCAACGGGAGAACCATTGTgaggggacccacggtttgttggggaggatgggaagtccccccggcaacgagtcctgtcatcatgggaatcttgccaggaaatagccgggcccttgtcattaaagggttattatatttaaccatgattgtcccctaataaggccggctatttcctgagggcgggtggcattgagggggtgggccccttagattcccatcatgtcatggctggtcaaccctacccctccctaacgtaccgccaccggcagaaataagggtgtaataaaggggcttgactagccaataaacctgtcatggagtttttctgtgtttgaaatgtggttgaaacaaggttgtcctgatcaaatggttaattggtggtttggatatttgggatccccttatgaaagcagttgtttatacttactggtatcctgattcgaatcccaaagcacctggccccaaaccaccaattttatcataagttgatgggaattgcccctttttgaggtATTTGCATGTGGCCAAGTTATGCTTTGGAACTTGGGCGAAGGAGCATCAGAATGCTGGACTTGTAGcagcttgggttggtgaaatgattgaatccaaaaccttggtacaaggtgggctcctactagttataggtggacttataaccccacttacccttttataaggtcatttaaaggggttataagcctgcttataactagcaggggcccaccttgtagctttgtttttagttggggggtcatgcttagttattttttggtggaatgatcaaaccaaggcagtatcataaggatgtatacagctggagtgacaccatactttgatgactccactgctgaaaattgccactgaaaatgaacgaattcctcccctaaaaaagggaccatgattcgaaaggaaatgaatcatctgaaccaaccaacatttttagggggacatgttagttttcggaagggacaattttcaccccctgaaacttacaattcatccatcaagacgtctttgcaggtgcgtactgttagtcttggtgggtaggtcacatcatcttcttcggatgaatttcatggtgactgggctgataagataggggattccccagctatttcaaggtttctagcttttagtttttgaacaccaaggttttgagggatatgttatctccaaatcgaaattatatgaatcttcaatctgatattacgacatatcatgaggtgaatccagttaaaatctcccaaaatcccacgaaattcagcatgtgagttcatagtaaggcccggaacaggatgagcctcccagtgcccagcagcagtgctgtggtttcactaaggTAGGAGCAACCGATGTAGATGCCATGGAAAAAATCAGAGCGGCGCTGCCAGATGcttggtgaagatgaggaagaatctcaatatgtatgtttgctttttctactttaggtgcaagggtaccccctccccccaatgccacccccaagaagtaaggccttactaagggattattgaggaattatggtggttgatactccgttactacaaccaagtggtggtttcatttttttattttcacccctaaaaatggggaagatgtccaatttgactcatatttttcagatgggttgaaaccaccaactagttttggttgattctccccaccatttttgcttggcttagagatctggctcttcaatcgcagagcccagtgatttgatagagaatcaatggatgaattgcatctaacggctgtgtaacaaaaaatgacggcagattctgtacatcttgacatagttgatgacttgatggcaccaaatagtgtatgatatatacacatcagtttacagtgtctattcagccatgtcttttcatgatctcctagaaagatttgggagtctgaaaaaaaaactctcacgaatcaagctccaagatcttttttttcacatcctggcaagtaactttttttttccaaagatgtccatccattaaaggaaaaatgtccatgtttgatagattttagctgcaattttgggcccataaattcggtggcttgatgtttttggaagccctcaccgttttatgtgttgggaaaacacctgtcagcttgtgacctccacctgaggatgTGTGGTTCCTATCTCCCGGTATTGGTGCGCAAGGTGGCGACTTAGCAAAGGCTTTGAAGGTCGGTTTAAGAGAAGATGGCCTTGGAATTTTGCTGCCAATATCTAGAGGTtggaggggtttggggttttgggaggggggtttggagcttcaaggaaagctgggatttttagggatttttgttgtgtttctttttggtgaggaaaaaattctgatggaagtctgggggtggttggctggaaattgtcatggaagttttgaatggaagtcattattgatttttttttgtttgttttaattccatggcagtctagaattacaaagcttccatgctagaatctagaagagttgatggcttttgttgaaccttttgtagaagtctcaattcttctaggttcttggccctccgcaacaacaggtATTTCGAAAGCAGAGAATCCCAAGAAGATGGCTGAAACTTTCCGGGCAGAGATCAATGCCCTGAGAGCGGCGAGAtgaggatgatcaaagtggatttgagattaagttcaattttttggggttttggtgattttggttttgttgatctcaatgagtctcaagactgaaaatg
>T01_ura3 (upper case, exon; lower case, intron)
ctgtccaaggtgccgctactgcaactagggccccactctgcttaaggatgtatctcggcgtacggaattttgtccagaactaatatgttgaattggggctacttgcattccaacagatgtgaaaatcatgacatcattgtggctcatagctgcttttttttttgcgtcaccaaaaatcaccgcgcatcaccatactgcggggacccggtgacccggcgattcgtcgccATGAGCTTCTTCGAGAAGCTTACGAAACGGGCCAAGGAgatagacactaggctttttgattatcagaatctgaacaacctccaaaaccaagctgttttttttgagcagaaaataagatgattccataaaggtcaaggccgggcttattaaccaacagcatttaattgataaagccttacgtttctgttttttttgggtgaaggttgaggggttttggtgaaggttgaggggtttggagttgttatttgattgtactctatacctgtgtctctcgaaaaactcttgacctccatgaatgttacacttttctttggtctgaaagagaacttacttctcatccaaaattctggctttaatggaattactggtactttcatgaccagttgaccacgtgagcgaaaccagagcgccaaaactcctcactagggcttggatgatgaaatatGATAGtttttttttggttcaagaaatatgttttttgaaaataccaagcaatattttggcaggttaccccaaaaattcattttttggctggcatgtcttgtttgactaagttggtgcactttctcagtctttctgttgattgactgaggACTCTCTGCTATGTGTGGGCCTTGATCCACACAAGTCAGAGCTACAAGAAGACTCCGCAGAGGGTGCCTTTCGCTTTTGCCAGCATCTCATTGAGgagagcacttgggggtctcaagctgccaattgaagtacctgggtgtacctgcaaggtcagaaatagatggcacaaataccaaaatgattcaagaggtaggttggtaaagggtccggtttttttggccaatatgtagggactctgccatctattcttttcaatttttcacttactgtaaggtggtttgagggatgaatgagatttatatattgttgatatccttagggccaagatgtgagaagaacatagttcttgagtgtaaatcactgttactgttcctcaaaatgacctcacatcacataatcctttttttttttgggtgaatcataacgtcatggtatccgaatcagacgatgccaggctacgactcaaatttagtgggtcccccaaaactacttcacattagaggaaattcccacctggagcagcgttcccaaaaagaaaacatcttatggaacttaggacacctggggattttttttgatcaattttcttagttgaactttaccagcgcccaatttttttcgattctgttttgggttcagaaatcgctcaataatcaggggaaaacaagaaaaaacatcttgcaacaagtgacttccagggtgctgcccattcaaatccgtgggttcgcccatccgcatatcccaccccccgaaaaagaccgggagaccaagGATGTGGCGTGCGCCTTTAAACCCAATGCAGCCTTTTTCGAAGCTTATGGATCAGCTGGTTGGGAAGCTTTACAACGAACTTTGCAGTTGATTCCTAAAGAAATTCCgttactcggtgcataaattcggattgatgttgttcttggtgatgattgatgatgtgatgttttgaactcttgtgtattcttgtgtgttctttatatcttgatctttattgtaaagttggattgtgatgattgtgagttcaggtgtttttcgtgtcatagtatggcatagtatgactttttggatttttccgttgtatttgttgattgctttattgtcgtggcggcagatgtgcacgtgatgtttattttgggtgggtggtttggttggtagtagatggccatgccacatccccctgtttgggaaggctagggtttcaatatcagagttgctacaaccggtttgcttatggtgctaactaccatgaatcaccagcttctatttcagttattcacagcaaacctcagcaagcctaggcctagccatttcatgagtgtacccatctatttcgatatttttctttggggggtgaacctccttaaagacaaaaaaaaccgtcatctccaatgtatcaacgctgcaaaatttgttccaccgttccaacactgagAATTGTATTGGATGCAAAGCGTGGAGATATTGGATCGACAAGTGAAGCCTATGCCACCAGTGCCTTTAGTACACTTGCCTGTGATAGCATCACAGCCAGCCCATACCTAGGTttgtttgggggattgggtgggttggttggtgataggaaggagcgaggtcatgagggttattgggggatgaggtgttttagaaggtctttccaaagaaggaaattgcgagtctcgtcattttggcaaatgaggagtgttttgtttgtttctcgtcgttaattgagatgtgtgtgtagaggtgtgtttttttccaaataactacgcctttgctttgcaatctcatgatccgactggaaagtggttctccgcgttcactattttgccgaccccgttgttttttgcatgttctttctgtggaggtGGAGATGGTTTGCAACCATTTCTGAAGGATGCATCCAGAGGTGTTTGGGTCCTGTGCAAAACCTCCAACCCAGGcgccacttgtgaaagaaacatgggaatcatggctgtatgatatgagcaacgaaccaaaaaaaaatcgatttgattattcgagtcaaataagggattacaacatccacgttaaaatagtataccctccagggaactaacatatcccttcagaaaggtaggtttgaagatgtttttccttttcccaaggtaggatatgttagtttccaggagggtagtttatggaaatccccaaaaaaccagtgcaatcagatgaaacagaggttttaaaatttttgttgtgtctcaacttggcaagaaaagcagcaaagcttgatctggaatcatgtaggtgatacacccccggagtttaacagcaaaagcccctgaaaagtagtgtgtggaagattactttcctattggggtttcggtaacttttcaggggcgaactggcgaactgttaaacttcaggtgagtaactgacatcctgagtggtttttgtcatgtttccctgcattttactccctgaaaactaacatatcccctgagaattgatggttgggagtcgggagatgcaatttttcccttaaaaatggctggtaaatagtggctttgtggaagctaaccatggcgctggtgaatttttgttgggcaagtgtttcatgttttgtattgccccccccccccccnnnnnnnnnnnnnnnnnnnnnnnnnnnnnnnnnnnnnnnnnnnnnnnnnnnnnnnnnnnnnnnnnnnnnnnnnnnnnnnnnnnnnnnnnnnnnnnnnnnnnnnnnnnnnnnnnnnnnnnnnnnnnnnnnnnnnnnnnnnnnnnnnnnnnnnnnnnnnnnnnnnnnnnnnnnnnnnnnnnnnnnnnnnnnnnnnnnnnnnnnnnnnnnnnnnnnnnnnnnnnnnnnnnnnnnnnnnnnnnnnnnnnnnnnnnnnnnnnnnnnnnnnnnnnnnnnnnnnnnnnnnnnnnnnnnnnnnnnnnncccccccccccccagcttacaagggagaaaaggtgcctaggaaaagggggtgcttgaacatattttgtgaatatgtttttgtaagaaaatattggaaaagtgtgtcgattctcgcacttggatttttttatgatcataaacatttcaatgccaccccaaagttaaagaccagcattggcatcattgacataagtttgtagaatatccctttcatatctggaatgaaatgtaatccacggggcccatattctcatactagaaaatattagaatatactagaaaatcaaactatttggggctcccaaaacgcgaaaacaaatgcaattccttgttgttcaacacctcttgtgttgacaccccttggggtgtctcggactggcgatcggacaggATCTCAAGATATTCAAGCTTTGGAGCTTCCAACGGGAGAACCATTGTgaggggacccacggtttgttggggaggatgggaagtccccccggcaacgagtcctgtcatcatgggaatcttgccaggaaatagccgggcccttgtcattaaagggttattatatttaaccatgattgtcccctaataaggccggctatttcctgagggcgggtggcattgagggggtgggccccttagattcccatcatgtcatggctggtcaaccctacccctccctaacgtaccgccaccggcagaaataagggtgtaataaaggggcttgactagccaataaacctgtcatggagtttttctgtgtttgaaatgtggttgaaacaaggttgtcctgatcaaatggttaattggtggtttggatatttgggatccccttatgaaagcagttgtttatacttactggtatcctgattcgaatcccaaagcacctggccccaaaccaccaattttatcataagttgatgggaattgcccctttttgaggtATTTGCATGTGGCCAAGTTATGCTTTGGAACTTGGGCGAAGGAGCATCAGAATGCTGGACTTGTAGcagcttgggttggtgaaatgattgaatccaaaaccttggtacaaggtgggctcctactagttataggtggacttataaccccacttacccttttataaggtcatttaaaggggttataagcctgcttataactagcaggggcccaccttgtagctttgtttttagttggggggtcatgcttagttattttttggtggaatgatcaaaccaaggcagtatcataaggatgtatacagctggagtgacaccatactttgatgactccactgctgaaaattgccactgaaaatgaacgaattcctcccctaaaaaagggaccatgattcgaaaggaaatgaatcatctgaaccaaccaacatttttagggggacatgttagttttcggaagggacaattttcaccccctgaaacttacaattcatccatcaagacgtctttgcaggtgcgtactgttagtcttggtgggtaggtcacatcatcttcttcggatgaatttcatggtgactgggctgataagataggggattccccagctatttcaaggtttctagcttttagtttttgaacaccaaggttttgagggatatgttatctccaaatcgaaattatatgaatcttcaatctgatattacgacatatcatgaggtgaatccagttaaaatctcccaaaatcccacgaaattcagcatgtgagttcatagtaaggcccggaacaggatgagcctcccagtgcccagcagcagtgctgtggtttcactaaggTAGGAGCAACCGATGTAGATGCCATGGAAAAAATCAGAGCGGCGCTGCCAGATGcttggtgaagatgaggaagaatctcaatatgtatgtttgctttttctactttaggtgcaagggtaccccctccccccaatgccacccccaagaagtaaggccttactaagggattattgaggaattatggtggttgatactccgttactacaaccaagtggtggtttcatttttttattttcacccctaaaaatggggaagatgtccaatttgactcatatttttcagatgggttgaaaccaccaactagttttggttgattctccccaccatttttgcttggcttagagatctggctcttcaatcgcagagcccagtgatttgatagagaatcaatggatgaattgcatctaacggctgtgtaacaaaaaatgacggcagattctgtacatcttgacatagttgatgacttgatggcaccaaatagtgtatgatatatacacatcagtttacagtgtctattcagccatgtcttttcatgatctcctagaaagatttgggagtctgaaaaaaaaactctcacgaatcaagctccaagatcttttttttcacatcctggcaagtaactttttttttccaaagatgtccatccattaaaggaaaaatgtccatgtttgatagattttagctgcaattttgggcccataaattcggtggcttgatgtttttggaagccctcaccgttttatgtgttgggaaaacacctgtcagcttgtgacctccacctgaggatgTGTGGTTCCTATCTCCCGGTATTGGTGCGCAAGGTGGCGACTTAGCAAAGGCTTTGAAGGTCGGTTTAAGAGAAGATGGCCTTGGAATTTTGCTGCCAATATCTAGAGGTtggaggggtttggggttttgggaggggggtttggagcttcaaggaaagctgggatttttagggatttttgttgtgtttctttttggtgaggaaaaaattctgatggaagtctgggggtggttggctggaaattgtcatggaagttttgaatggaagtcattattgatttttttttgtttgttttaattccatggcagtctagaattacaaagcttccatgctagaatctagaagagttgatggcttttgttgaaccttttgtagaagtctcaattcttctaggttcttggccctccgcaacaacaggtATTTCGAAAGCAGAGAATCCCAAGAAGATGGCTGAAACTTTCCGGGCAGAGATCAATGCCCTGAGAGCGGCGAGAtgaggatgatcaaagtggatttgagattaagttcaattttttggggttttggtgattttggttttgttgatctcaatgagtctcaagactgaaaatg
